# Supplementary material for: Thermally Responsive Alkane Partitions and a Magnetofluidic Assay for Point-of-Sample Detection of Viruses in Wastewater
Source: Biosensors (Basel). 2025 Apr 29;15(5):276. doi: 10.3390/bios15050276 (PMC12109948; doi:10.3390/bios15050276)
Supplement: Supplementary file 1 [file biosensors-15-00276-s001.zip]

Archive with 1 entries (1 files):
- biosensors-3572201-supplementary.pdf
